# Supplementary material for: Determinants of Fertility Intentions among South Koreans: Systematic Review and Meta-Analysis
Source: Behav Sci (Basel). 2024 Oct 14;14(10):939. doi: 10.3390/bs14100939 (PMC11505273; doi:10.3390/bs14100939)
Supplement: Supplementary file 1 [file behavsci-14-00939-s001.zip]

Archive with 1 entries (1 files):
- behavsci-3234368-supplementary.pdf
